# Supplementary material for: Identifying, understanding, and correcting technical artifacts on the sex chromosomes in next-generation sequencing data
Source: Gigascience. 2019 Jul 9;8(7):giz074. doi: 10.1093/gigascience/giz074 (PMC6615978; doi:10.1093/gigascience/giz074)
Supplement: giz074_Supplemental_Files [file giz074_supplemental_files.zip]

Archive with 2 entries (2 files):
- 20190705_Webster_etal_XYalign_supplement_Gigascience.docx
- 20190705_Webster_etal_XYalign_supplement_Gigascience.pdf
